# Supplementary material for: Multiobjective Optimization of Laser Polishing of Additively Manufactured Ti-6Al-4V Parts for Minimum Surface Roughness and Heat-Affected Zone
Source: Materials (Basel). 2022 May 5;15(9):3323. doi: 10.3390/ma15093323 (PMC9104100; doi:10.3390/ma15093323)
Supplement: Supplementary file 1 [file materials-15-03323-s001.zip]

Archive with 1 entries (1 files):
- materials-1668669-supplementary.pdf
